# Supplementary material for: Participation of NADPH Oxidase-Related Reactive Oxygen Species in Leptin-Promoted Pulmonary Inflammation: Regulation of cPLA2α and COX-2 Expression
Source: Int J Mol Sci. 2019 Mar 2;20(5):1078. doi: 10.3390/ijms20051078 (PMC6429300; doi:10.3390/ijms20051078)
Supplement: Supplementary file 1 [file ijms-20-01078-s001.zip]

Archive with 1 entries (1 files):
- ijms-441869-supplementary.tif
